# Supplementary material for: A Hidden Guardian: The Stability and Spectrum of Antibody-Dependent Cell-Mediated Cytotoxicity in COVID-19 Response in Chinese Adults
Source: Vaccines (Basel). 2025 Feb 28;13(3):262. doi: 10.3390/vaccines13030262 (PMC11945335; doi:10.3390/vaccines13030262)
Supplement: Supplementary file 1 [file vaccines-13-00262-s001.zip]

Archive with 1 entries (1 files):
- vaccines-3468370-supplementary.pdf
